# Supplementary material for: Resin Infiltration of Non-Cavitated Proximal Caries Lesions in Primary and Permanent Teeth: A Systematic Review and Scenario Analysis of Randomized Controlled Trials
Source: J Clin Med. 2023 Jan 16;12(2):727. doi: 10.3390/jcm12020727 (PMC9864315; doi:10.3390/jcm12020727)
Supplement: Supplementary file 1 [file jcm-12-00727-s001.zip]

Archive with 1 entries (1 files):
- jcm-2134041-supplementary.pdf
